# Supplementary material for: Quantitative trait loci analysis of brown blotch resistance in cowpea variety KN1
Source: Mol Breed. 2018 Aug 16;38(9):110. doi: 10.1007/s11032-018-0867-1 (PMC6096496; doi:10.1007/s11032-018-0867-1)
Supplement: Supplementary file 1 — (XLSX 20 kb) [file 11032_2018_867_MOESM1_ESM.xlsx]

## Sheet: Sheet1
Marker ID	Ta	Mg2+ (mM)	Chromosome	Locus (cM)	Allele Flanking Primer	Allele Specific Primer 1	Allele Specific Primer 2
A2_28393	55	2.5	1	0	CGGTTGCCTTTAACCAAAAA	ATCAACACAGCTACCCAATTCGCC	ACCATACATTACATGCACAGCTACCCAATTCCCT
A2_49906	55	2.5	1	11.2545	GAATCATTCGGTGCATTTCA	ATCAATCAAACTCCTAAAAATTGCCG	ACCATACATTACATATCAAACTCCTAAAAATTGGCA
A2_48181	55	2.5	1	22.5864	ATTTCGCGGACTCGTTTTC	ATCAAGATCGTCACATCACACATCG	ACCATACATTACATAGATCGTCACATCACACAACA
A2_20296	60	2.5	1	31.4273	CCTAAGCCTGCCATTTCAAG	ATCAACTTTTCTTCACCGCCCTC	ACCATACATTACATACTTTTCTTCACCGCCGTT
A2_04147	60	2	1	40.3	AGACCCCACTTCTTGTTCCA	ATCAACTATCTCTACTAACCGACACCT	ACCATACATTACATACTATCTCTACTAACCGACAGCC
A2_22946	55	2	1	50.5727	ATATGGGTCACACTGCCACA	ATCAAGTAATACGGTTTCCACTTGAGT	ACCATACATTACATAGTAATACGGTTTCCACTTGTGC
A2_45089	55	3	1	56.1364	ACCTCAATTTGTTGTGGTCAA	ATCAATCTTCCTTTACATCTTCCTTCT	ACCATACATTACATATCTTCCTTTACATCTTCCTACG
A2_04189	50	2	2	0	TGAAAGTAGCAATGCCTACCC	ATCAAATTGCACATGCTATGAAATCAT	ACCATACATTACATAATTGCACATGCTATGAAATGAG
A2_21023	55	2	2	3.65116	CTTTCCTCTTTGGTACTGTGCTC	ATCAAAGGTGGGAGAACAGTGGGTA	ACCATACATTACATAAGGTGGGAGAACAGTGGCTG
A2_32056	50	2	2	11.9721	AATGTGGGGTAATGCAAGGA	ATCAAAGCAAAAATCACATAAGCACTT	GAAGAAAGGTGGGAGAGCAAAAATCACATAAGCAGTC
A2_01793	55	2.5	2	21.4186	CTCACAAACAGCTCCACCAA	ATTGTTTGGGTGTGGAATGA	TATATAAATAATTGTTTGGGTGTGGAAAGG
A2_21071	45	2	2	22.8372	CCCAATGTTCAGTTTCTAACCTTT	ATCAATCGTGTGATAGAAAAGAAGTTG	ATTACTACTAGACGGTCGTGTGATAGAAAAGAAGATA
A2_23395	55	2	2	25.9907	AAGGAATGTCCTCACCCAGA	CGAGCATACAGTTTAGGGTTTGGTCTG	ACCATACATTACATAATACAGTTTAGGGTTTGGTGTT
A2_00591	60	4	2	27.4047	TGTTGGGTTGAGAAGGTGCT	AGGTCACAACCACAACAACA	TATATATAATAGGTCACAACCACAACATCC
A2_17172	60	3.5	2	33.7535	GATTGTGGGACAGAGTTTGC	ATCAATTCCTGACCCTTTTATTCGG	ACCATACATTACATATTCCTGACCCTTTTATTGGA
A2_02471	55	2	2	34.4	TTGGCAGGTTCATTGGATTT	AGTACATGCGTGACAACCGC	ATATAACTTAAGTACATGCGTGACAACGGT
A2_13136	55	2.5	2	35.9023	ATGCAGTCAAGCGGATTTTC	CGAGCAGCTGTGGACACAGTGAGACTC	GAAGAAAGGTGGGAGAGCTGTGGACACAGTGAGAGTT
A2_03535	55	2	2	41.1488	AAGAACATCCAGGGTCAGTG	ATCAAGAAAGAAGGGTCAAGCTCCTG	ATTACTACTAGACGGGAAAGAAGGGTCAAGCTCGTA
A2_20667	55	3	2	51.8605	AGAGATCCGCGCTCTATCAA	ATCAAATTCACTTGCAGGGGAAGG	ACCATACATTACATAATTCACTTGCAGGGGATGA
A2_12433	55	2.5	3	13.9781	CGAGTGAGGCGAGTGAAATC	ATCAACTCTCTCCCAAACCCTACCT	ACCATACATTACATACTCTCTCCCAAACCCTAGCC
A2_20995	55	2	3	25.5088	CAGGGTGATCCCTCACATTA	ATCAAGTTGTGCTGAAAGATGCGAG	ACCATACATTACATAGTTGTGCTGAAAGATGCCAA
A2_16448	55	2.5	3	35.2982	AAGGTGATTCATGGCTCTGG	ATCAACTCCAAGGAGGGGAGAGTCA	ACCATACATTACATACTCCAAGGAGGGGAGAGACG
A2_24988	55	2	3	39.5702	TCAGCTATCAATCTGGTCAGGA	ATCAATAAGCCAATTGAAGCTCCCC	ACCATACATTACATATAAGCCAATTGAAGCTCGCA
A2_10882	50	2.5	3	62.6711	CAACCACTGCCTCAAAACAA	ATCAATCACCCCCCTAATTTTATCATA	GAAGAAAGGTGGGAGTCACCCCCCTAATTTTATCTTG
A2_26364	55	2	3	70.386	GCAAGGTGGGCTAGAACGTA	ATCAATCTAGAAGCAAACAAATCCACT	ACCATACATTACATATCTAGAAGCAAACAAATCCTCC
A2_51968	55	2.5	3	78.864	CAACAGGCTCTGGCTGAAAT	ATCAACCATCCCTATGTAATGCTTCTA	ATTACTACTAGACGGCCATCCCTATGTAATGCTTGTG
A2_31831	55	2.5	3	87.3158	TGCCTCCAATCTGAACTCAA	ATCAATAACTACTGTTACGCCCTTCTT	ACCATACATTACATATAACTACTGTTACGCCCTTGTC
A2_13382	55	2.5	3	97.2	TCCCTCGGTTAAAATCTTGG	ATCAACCACCTTCACCTTTTGAAACT	ACCATACATTACATACCACCTTCACCTTTTGAATCC
A2_22565	55	2.5	3	106.522	GTCCAGAAGCTCCACGAATG	ATCAATGGTTTTGGCTACCTTCATTG	ACCATACATTACATTTGGTTTTGGCTACCTTCAATA
A2_01348	50	3.5	3	113.355	CCATCATCACCCTCTCGTTT	ATCAAGCCGCAAAGAGAAGAGGA	ACCATACATTACATAGCCGCAAAGAGAAGACGG
A2_13968	60	3	3	117.36	AGCCCATCAGAGACACATCC	ATCAACAATTGTGCAAAACACTGAC	ACCATACATTACATACAATTGTGCAAAACACTCAT
A2_02085	55	2	3	120.689	TGATCCCGTCACTGATGAAA	ATCAAGTCAAGACACAGAAGTCATGCC	ATTACTACTAGACGGGTCAAGACACAGAAGTCATCCT
A2_19626	55	2.5	3	131.583	TGGCACTTCAGAATAGCTCTAGG	CGAGCCAGGTATTACTCTCCCTCCCT	ATTACTACTAGACGGCAGGTATTACTCTCCCTCGCC
A2_21345	55	2.5	4	2.98253	CGGTCTCAGTTTCTGTTTCCA	ATCAACAATGGCACAGACATCAGAC	ACCATACATTACATCCAATGGCACAGACATCACAT
A2_07872	55	2.5	4	24.7817	ATGGGAAAAGGCATAAAAGC	TGCGGTTATCTGAAAACAGTCAAACGA	GAAGAAAGGTGGGAGTTATCTGAAAACAGTCAAAGGG
A2_08233	55	2.5	4	35.1616	TCTGCTTTAGGGACTCCGAAT	ATCAAGCAGTGCCCATCTTCTTTGAT	ACCATACATTACATACAGTGCCCATCTTCTTTCAC
A2_05791	55	2	4	39.8821	TCATGAAACCAATTCCTCCA	ATCAATTTGCCCAGAAGTTCCAGAA	ACCATACATTACATATTTGCCCAGAAGTTCCACAG
A2_04705	55	2.5	4	48.8472	TGGTGAACCATGGGATTGAT	ATCAAGAAGCTTGGAGGAGAAGCG	ACCATACATTACATGGAAGCTTGGAGGAGAACCT
A2_16297	50	3	4	55.3581	GCTTATGACATGCACCAAGG	ATCAAGGCACATCTTTGCCATTATT	ACCATACATTACATAGGCACATCTTTGCCATTTTC
A2_52960	55	3	4	59.5983	TCCAGGGCCAGTTTCTACTC	ATCAATGTTATTATCCTTGTTTGAGGA	GAAGAAAGGTGGGAGTGTTATTATCCTTGTTTGACGG
A2_11663	55	3	5	1.67742	TGGTTACATGGTTTGTTCTGC	ATCAATCAGACTGGCCTCAGATAAGAG	ACCATACATTACATATCAGACTGGCCTCAGATAACAA
A2_21226	50	2	5	5.29032	GATCGCTGAAAGCTGTGATG	ATCAAGTACATGCCAAAATACAGAGAA	ACCATACATTACATAGTACATGCCAAAATACAGACAG
A2_24787	60	2	5	10.553	TGGTTCTGATTACGCAGTCG	ATCAATAGACACGCAATTAGGGGGA	ACCATACATTACATATAGACACGCAATTAGGGCGG
A2_08782	60	2	5	17.3871	CCTTTTCCTTACCGTGTTCG	CGAGCATTACACAAACAGGGTCCTACA	GAAGAAAGGTGGGAGATTACACAAACAGGGTCCTTCC
A2_13411	50	2.5	5	20.59	CTGCATGAGCAAGGCTGTAA	ATCAAGTGAGTGTACTTTGAGTTTCGC	ATTACTACTAGACGGGTGAGTGTACTTTGAGTTTGGT
A2_31767	60	3	5	29.3687	CAGGGATGGCAGGAAACTTA	ATCAACATAGAATGTTAGTGCCCCAC	ACCATACATTACATACATAGAATGTTAGTGCCCGAT
A1_0647	55	2.5	5	45.8802	GTAGCCCGCTACAAAAATGC	ACCAAATTGAAGACAGAGCTT	TATATATAAAACCAAATTGAAGACAGAGGTC
A2_08868	55	2.5	5	49.5576	CCTTACCAAGGCAAGACCAA	ATCAAGGTATCTTACGGCAACTAGCC	ATTACTACTAGACGGGGTATCTTACGGCAACTACCT
A2_16995	55	2.5	5	56.5622	CGATTTTGGGAGTGCAAAAG	ATCAATGAGAACAAATCCTAAAAGCGC	ACCATACATTACATATGAGAACAAATCCTAAAAGGGA
A2_05752	55	2	5	63.8018	TCATCTGCTAAAGATGCAGGT	ATCAAAACATAGAGCCGCTGAAACAA	ACCATACATTACATAAACATAGAGCCGCTGAAAGAC
A2_11056	55	2.5	5	69.2949	AGGGGTGACCCTTCCATTAG	ATCAATGTGAATCCAACACAAACGTC	ATTACTACTAGACGGTGTGAATCCAACACAAACCTT
A2_16911	45	2.5	5	72.2995	TGCACTCTCCTCTGCTAATGC	ATCAATACACCACCCTTGTGAAAG	ACCATACATTACAACTACACCACCCTTGTGATAA
A2_08249	50	2	5	82.2028	CGGAACGATGACAAGGAAGA	ATCAAGACTGGTGAAATTCCTGTGTAA	ATTACTACTAGACGGGACTGGTGAAATTCCTGTGAAG
A2_46163	55	2	6	1.52019	TTTGTGCATTTTACTCCTTTGC	ATCAACAATTCCCCTTCCATTATAATT	ATTACTACTAGACGGCAATTCCCCTTCCATTATATTC
A2_06829	55	2.5	6	3.70537	CGAGGAAACTTGAGGATACCA	CGAGCCTTTACCCTGGAGCCGCC	GAAGAAAGGTGGGAGCTTTACCCTGGAGCCCCT
A2_55168	55	2.5	6	11.3443	TGAGAGGCATATTGTGTTCCA	ATCAACTCACTCTTAGATTGTGACCTG	ACCATACATTACATACTCACTCTTAGATTGTGACGTA
A2_29720	55	2.5	6	15.173	TGTTACAAAAGAGCTTTGATGTCC	CGAGCTGTAATGTTTCTCTCACCACTT	GAAGAAAGGTGGGAGTGTAATGTTTCTCTCACCAGTC
A2_01258	50	2	6	26.0433	GCACCAGAGTATGCAATCCA	GGGCGAAGGAGGAATTCACCATTAACG	GAAGAAAGGTGGGAGAAGGAGGAATTCACCATTATCA
A1_0018	55	2.5	6	30.0063	TAACCTCGGCTGCGAGATAC	TTTCTCGATCACAGAAATCG	AGATAGATAATTTCTCGATCACAGAAAACC
A2_22099	55	3	6	44.2563	TTTTTCCCTGCCCTCTTTTT	ATCAAGAGTTCGAATTGGTCAGGTG	CCATACATTACATAGGAGTTCGAATTGGTCAGCTA
A2_02374	55	2	6	49.9507	GGGCATTCGTCGTTCTGTAT	ATCAAGCGTTGGAGAACGACTGAAAC	GAAGAAAGGTGGGAGGCGTTGGAGAACGACTGATAA
A2_00323	55	2.5	6	59.2563	CCAATCACCCTCGTACACTG	ATCAATCTCTTTACTTTTAGCTTGCGG	ACCATACATTACATATCTCTTTACTTTTAGCTTGGGA
A2_28435	55	3	7	3.08032	TCGAAGAAGAAGAAGAAGAAGAAAA	ATCAATGTTGCTAATAACCCATGGC	ATTACTACTAGACCCTGTTGCTAATAACCCATCGT
A2_09365	50	3.5	7	10.2932	GGGGGAAAACTAACGAAAGC	ATCAATCATCAATTTCTTTCGGTACG	ACCATACATTACATATCATCAATTTCTTTCGGTTCT
A2_28580	55	2.5	7	21.0522	TGCAATATGCGAAGATGGTT	ATCAATGATTTCTGATTGATTGCCG	ACCATACATTACATATGATTTCTGATTGATTGGCA
A2_51037	55	3.5	7	29.8474	TTTTTGTTTTGCTTTGGTCA	ATCAATCAAGCTTAAAACGAAGAAGAT	ATTACTACTAGACGGTCAAGCTTAAAACGAAGAACAC
A2_04048	55	2.5	7	50.1044	TTTTGGGAAAGGCCATGATA	CGAGCGGCAGGTAATGATGCAAAAGAG	ATTACTACTAGACGGGGCAGGTAATGATGCAAAACAA
A2_24046	55	2	7	56.9157	CACCTTCAAAGCTTCATCTGC	ATCAAGTTTTGTGGATGCTCTTTTTAC	ACCATACATTACATAGTTTTGTGGATGCTCTTTTAAT
A2_15029	55	2.5	7	60.1124	ATCTTGCAGGCTGATCTTGG	CGAGCGTTTACATGCTTCCCCCG	CCATACATTACATATGTTTACATGCTTCCCGCA
A2_15712	55	2.5	7	66.3173	TCTGCAAATACAAAATGCATCA	ATCAATCCCACTCTGCAGGTATTAGAG	ACCATACATTACATATCCCACTCTGCAGGTATTACAA
A2_09144	55	2.5	8	3.11737	TCACTCAATTGATTTCCCCTTC	ATCAAGGTTTCTCCCAGCAAACGC	ACCATACATTACATAGGTTTCTCCCAGCAAAGGA
A2_08039	55	2.5	8	12	TCCTTTTAGTCCCTTTGCTGA	ATCAATTTTCATGTGCTTCAATCTG	TTACTACTAGACGGTTTTTCATGTGCTTCAATGTT
A2_22541	45	2.5	8	20.8592	GGTACGTTTTAAAATTGATATGACCA	ATCAAGATGTTCACAGATGTACTGTTA	ACCATACATTACATAGATGTTCACAGATGTACTGATG
A2_04951	55	2.5	8	29.2723	TGGGTTAACCAAACCATCTT	ATCAATCCACTTATCCAAACAGAGTAT	ACCATACATTACATATCCACTTATCCAAACAGAGAAC
A2_02661	45	2	8	41.6056	CAAACTGACAGGAATGCACAA	ATCAAAATTCGTGACATAGAATCACTG	ATTACTACTAGACGGAATTCGTGACATAGAATCAGTA
A2_13124	55	2.5	8	70	TATGCCACTGCCAGATTTGA	TGCGGGGCATATACGAAGGCCATAAAG	GAAGAAAGGTGGGAGGGCATATACGAAGGCCATATAT
A2_31769	60	3	8	75.8216	AAAAACAACGGAGCAAAAACA	ATCAAAATCATTCGCAAGAACACGC	ACCATACATTACATACAATCATTCGCAAGAACAGGT
A2_03317	55	2.5	9	0	GGTCCTTTTTCAGGAAGTTCG	GGGCGAAGCAACTGCATCACCGG	GAAGAAAGGTGGGAGAAAGCAACTGCATCACGGA
A2_05151	55	2	9	12.7868	ATAGGCCTGTGGACTGGTGA	TGCGGCGGATGGAGAACAAACGAG	GAAGAAAGGTGGGAGCGGATGGAGAACAAACCAA
A2_02911	55	2	9	23.6497	CCCAATGCGTAAATCTTCAA	CGAGCGCTGACTGTTTCAGTTCTCGAC	ACCATACATTACATAGCTGACTGTTTCAGTTCTCCAT
A2_22741	55	2.5	9	34.0863	GTCTGGTTCAGGTCCCAATG	ATCAACCCTGGACAACCTTCACAAAG	ACCATACATTACATACCCTGGACAACCTTCACATAA
A2_48326	60	3	9	41.2944	TTTGGACCATTCCCAATCAT	ATCAAGGTTGTAGGACTGGACGGAC	ACCATACATTACATAGGTTGTAGGACTGGACGCAT
A2_19666	50	2.5	9	50.4873	TGAGTAACGGGAGGTACGAGA	CGAGCACAATGGTTTTTCCTTCTCAAC	ACCATACATTACATAACAATGGTTTTTCCTTCTCTAA
A2_04994	55	2.5	9	61.4162	ACGCCTTCGTTGTTTCAAAT	ATCAATTTCCGGACTTGTGATAGC	AGAAAGGTGGGAGATTTTCCGGACTTGTGATTGT
A2_31444	55	2.5	9	73	AACCAAACGAATCCACATGA	ATCAATCGATCTTTGCCTAGACCTG	GAAGAAAGGTGGGAGTCGATCTTTGCCTAGACGTT
A2_44318	55	2.5	10	1.95154	TAATCCGCTAAGGCCCTTTT	ATCAATGGTGCCTCTTGGTTACGTT	ACCATACATTACATATGGTGCCTCTTGGTTACCTG
A2_54013	60	2	10	6.31418	TATCTGCAGCGTTCCATCTG	ATCAACATTTCTAAAGGCCAAATTGCC	ACCATACATTACATACATTTCTAAAGGCCAAATTCCA
A2_19370	55	3	10	17.1658	TGTTCTCACTGCGGAACAGT	TGCGGTGTTTCCATTTTCACACTAA	ACCATACATTACATATGTTTCCATTTTCACACAAG
A2_25640	55	2.5	10	30.6329	AAATTTGGCATGTCTCTTGC	CGAGCGGTTTCGGGATAAAAACATTCA	GAAGAAAGGTGGGAGGGTTTCGGGATAAAAACATACG
A2_05766	55	2	10	38.8746	TGGCCATTGATCAAGTTTTT	ATCAACAATTCAAACACAGAAAACTCA	GAAGAAAGGTGGGAGCAATTCAAACACAGAAAACACC
A2_00616	55	2	10	50.8142	CACCGAGTTCCACATACAACA	CAATACCACTTTTGGTAATGC	ATTACTACTACAATACCACTTTTGGTAAAGA
A2_16636	55	2.5	10	59.8471	TTCTCCGCAACTTTCTCAGC	ATCAAGCTTCGTGCTGGTAACGAC	ACCATACATTACATAGCTTCGTGCTGGTAACCAT
A2_14455	55	2.5	11	2.77452	GGATCGTGATGATGGTGTGA	ATCAAAGCATAGCTTTCTTCATCATAT	ACCATACATTACATAAGCATAGCTTTCTTCATCAAAC
A2_41050	55	2.5	11	10.0326	CCATTTTAAGCTGCGAAAAGA	ATCAAGTTGAGCATTTGGGTGCTG	ACCATACATTACATTGTTGAGCATTTGGGTGGTT
A2_54765	55	2.5	11	23.1562	TGCACAAGTCTTTTGGGAAA	ATCAATCTCTTCTTCTGCCTTTCGT	ACCATACATTACATATCTCTTCTTCTGCCTTTGGC
A2_00054	55	2.5	11	34.1294	CAAGCTTTGGCAAAAACCTATT	ATCAAGAAATAAAGCATTATGGCCA	ATTACTACTAGACGGGAAATAAAGCATTATGGGCG
A2_23307	55	2	11	47.3229	TGCCAACTATGATTGCATCTTT	ATCAATGCTCAAGAAGATGCGTCTG	ACCATACATTACATTTGCTCAAGAAGATGCGTGTA
A2_27946	55	3	11	54.2154	TTGCTGCACCTTCATACTGC	ATCAAGTGACGGAGGCCAGACAA	ACCATACATTACATAGTGACGGAGGCCAGAGAG
A2_24341	60	3	11	62.4035	AGAGCTCCTCCACCATCAGA	CGAGCCGGTTGAAATGGGCTGTAC	ACCATACATTACATACGGTTGAAATGGGCTGAAT
